# Supplementary material for: Weaning Stress Aggravates Defense Response and the Burden of Protein Metabolism in Low-Birth-Weight Piglets
Source: Animals (Basel). 2025 May 9;15(10):1369. doi: 10.3390/ani15101369 (PMC12108514; doi:10.3390/ani15101369)
Supplement: Supplementary file 1 [file animals-15-01369-s001.zip]

Archive with 1 entries (1 files):
- animals-3624319-supplementary.pdf
